# Supplementary material for: Molecular-Based Nanoplatform Leads to the Formation of a Self-Indicating Responsive Drug Delivery System
Source: Molecules. 2025 Apr 16;30(8):1782. doi: 10.3390/molecules30081782 (PMC12029280; doi:10.3390/molecules30081782)
Supplement: Supplementary file 1 [file molecules-30-01782-s001.zip]

Archive with 1 entries (1 files):
- molecules-3563038-supplementary.pdf
